# Supplementary material for: Flotillin-2 dampens T cell antigen sensitivity and functionality
Source: JCI Insight. 2024 Dec 20;9(24):e182328. doi: 10.1172/jci.insight.182328 (PMC11665568; doi:10.1172/jci.insight.182328)
Supplement: Supporting data values [file jciinsight-9-182328-s010.xlsx]

## Sheet: Fig. 1A
day	Flot2+/+						Flot2-/-
0	0	0	0	0	0	0	0	0	0	0	0	0
7	0	0	0	0	13.931	18.082	0	0	0	0	0	0
9	98.905	48.11	156.047	0	77.936	53.617	14.776	6.004	26.219	0	5.695	0
12	362.075	368.562	658.43	0	210.826	548.629	120.774	19.661	96.774	21.825	47.588	6.679
14	529.254	1130.4	1250.6	151.504	494.951	112.266	53.958	32.49	36.288	148.306	104.43	22.663

## Sheet: Fig. 1B
day	Flot2+/+							Flot2-/-
0	0	0	0	0	0	0	0	0	0	0	0	0	0	0
7	43.065	51.076	50.991	47.943	22.367	100.852	26.362	26.018	31.202	20.249	57.139	33.455	21.835	40.772
9	91.945	56.787	42.681	25.362	49.525	237.105	58.19	22.411	94.648	37.008	46.48	42.529	46.731	57.427
11	102.95	80.396	58.011	185.409	84.934	393.576	87.599	22.17	184.049	40.332	43.943	32.541	99.144	92.336
13	120.085	120.6	83.334	307.085	78.416	388.8	119.164	29.602	310.005	41.6	56.144	44.547	106.434	144
15	163.154	133.2	124.654	454.4	222.376	432.45	171.5	30.013	328.738	76.73	52.272	43.2	178.956	274.36

## Sheet: Fig. 1D
Flot2+/+	Flot2-/-
23.8	41.1
16.5	37.2
17.5	37.9
24.1	31.5
15.1	28.7
	39.2

## Sheet: Fig. 1F
Flot2+/+	Flot2-/-
5.88	10.3
8.44	15
7.76	11.6
8.16	9.78
6.19	9.39
	14.8

## Sheet: Fig. 1G
Flot2+/+	Flot2-/-
13.9	23.4
6.37	17.4
5.95	20.9
11.3	12.4
5.76	6.82
	17.8

## Sheet: Fig. 1I
Flot2+/+	Flot2-/-
4	20.9
3.33	30.8
7.69	10.1
1.7	10.3
14.4	9.73
	14.1

## Sheet: Fig. 1J
Flot2+/+	Flot2-/-
13.8	53.2
25	56.7
30	47.7
13.3	44.5
46.8	32.7
	35

## Sheet: Fig. 1K
Flot2+/+	Flot2-/-
7.66667	9.66667
5.66667	13
3.66667	7
6.66667	13
1.66667	10.3333

## Sheet: Fig. 2A
Days after injection	Flot2WT										Flot2CD4
0	0	0	0	0	0	0	0	0	0	0	0	0	0	0	0	0	0	0	0	0
5	12.1945	0	0	0	0	0	0	9.504	12.7575	0	0	0	0	0	0	0	0	0	0	0
7	27.864	38.148	66.1635	41.07	0	10	89.1	30.8025	15.75	0	22.5	26.6805	31.768	45.738	48.668	21.504	0	25.92	0	18.515
9	118.562	82.134	92.5	90.584	82.944	168.338	123.264	115.2	92.5	0	66.888	22.542	57.6	60.75	128.375	72.4335	71.487	78.732	0	29.1055
12	252.903	179.712	265.928	207.36	98.3125	138.915	251.517	523.418	340.704	50.8375	106.603	102.344	61.056	182.412	429.792	111.904	73.6	231.231	27.216	176.148
13	302.509	256.837	237.426	275.699	86.528	198.832	294.49	742.562	351.014	96.768	175.697	122.4	53.24	190.876	528.22	170.446	75.798	172.8	53.016	258.711

## Sheet: Fig. 2B
Days after injection	Flot2WT									Flot2CD4
0	0	0	0	0	0	0	0	0	0	0	0	0	0	0	0	0	0	0	0	0	0	0	0
5	116.448	30.9825	50.653	64.3125	45.056	51.45	83.655	60.025	108.338	34.104	26.908	44.688	43.3485	58.1825	31.104	0	19.942	43.245	33.5405	21.97	45.45	11.2995	25.5915
7	205.654	30.752	108.75	141.659	83.79	89.056	225.28	116.558	175.791	68.59	50.43	119.554	51.3375	135.2	43.706	27	40.824	106.032	40	47.775	157.464	25.272	32.4625
10	167.776	19.872	109.246	324	110.446	85.054	145.152	226.612	321.408	68.59	57.0375	74.1125	45.738	148.72	54.1205	40.448	99.144	115.2	87.725	119.422	232.317	17.92	32.4
12	237.141	30.628	242.76	324	136.156	192.238	183.569	435.342	393.6	132.496	71.8875	73.406	91.584	241.664	69.629	63.0375	131.196	129.792	139.264	160.55	419.5	23.958	35.525
14	303.264	39.7985	373.182	324	203.35	273.757	427.509	551.12	320.95	158.368	149.4	146.25	109.368	257.725	96.228	110.864	131.196	217.088	174.24	199.119	457.618	45.387	83.232
17	475.341	56.448	373.182	324	353.01	592.091	546.546	820.224	619.52	185.162	187.308	332.928	177.066	257.725	288	208.25	131.196	340.918	384.168	397.808	997.649	57.112	104.976

[truncated: 74 more sheets: Fig. 2D, Fig. 2E, Fig. 2G, Fig. 2H, Fig. 2J, Fig. 2K, Fig. 2M, Fig. 2N, Fig. 3A, Fig. 3C, Fig. 3D, Fig. 3F, Fig. 3G, Fig. 3H, Fig. 3I, Fig. 3K, Fig. 3M, Fig. 3N, Fig. 3P, Fig. 3Q …]
